# Supplementary material for: A new Ecuadorian species of the rare Neotropical caddisfly genus Amphoropsyche Holzenthal (Trichoptera, Leptoceridae)
Source: Zookeys. 2016 Dec 13;(640):59–67. doi: 10.3897/zookeys.640.10344 (PMC5240366; doi:10.3897/zookeys.640.10344)
Supplement: XML Treatment for Amphoropsyche [file zookeys.640.10344-treatment1.xml]

<!DOCTYPE tp:taxon-treatment
  PUBLIC "-//TaxonX//DTD Taxonomic Treatment Publishing DTD v0 20100105//EN" "tax-treatment-NSO.dtd">
<tp:taxon-treatment xmlns:tp="http://www.plazi.org/taxpub"><tp:treatment-meta><kwd-group><label>Taxon classification</label><kwd><named-content content-type="kingdom">Animalia</named-content></kwd><kwd><named-content content-type="order">Trichoptera</named-content></kwd><kwd><named-content content-type="family">Leptoceridae</named-content></kwd></kwd-group><mixed-citation publication-type="journal"><person-group><name><surname>Holzenthal</surname><given-names>Ralph W.</given-names></name><name><surname>Ríos-Touma</surname><given-names>Blanca</given-names></name></person-group><article-title>A new Ecuadorian species of the rare Neotropical caddisfly genus <italic><tp:taxon-name><tp:taxon-name-part taxon-name-part-type="genus">Amphoropsyche</tp:taxon-name-part></tp:taxon-name></italic> Holzenthal (<tp:taxon-name><tp:taxon-name-part taxon-name-part-type="order">Trichoptera</tp:taxon-name-part></tp:taxon-name>, <tp:taxon-name><tp:taxon-name-part taxon-name-part-type="family">Leptoceridae</tp:taxon-name-part></tp:taxon-name>)</article-title><source>Zookeys</source><day>13</day><month>12</month><year>2016</year><volume>2016</volume><issue>640</issue><fpage>59</fpage><lpage>67</lpage><pub-id pub-id-type="doi">10.3897/zookeys.640.10344</pub-id></mixed-citation></tp:treatment-meta><tp:nomenclature><label>Genus</label><tp:taxon-name>
            <tp:taxon-name-part taxon-name-part-type="genus">Amphoropsyche</tp:taxon-name-part>
          </tp:taxon-name><tp:taxon-authority>Holzenthal</tp:taxon-authority><tp:nomenclature-citation-list><tp:nomenclature-citation><tp:taxon-name>
                <tp:taxon-name-part taxon-name-part-type="genus">Amphoropsyche</tp:taxon-name-part>
              </tp:taxon-name><comment>Holzenthal, 1985:255 [Type species: <tp:taxon-name><tp:taxon-name-part taxon-name-part-type="genus">Brachysetodes</tp:taxon-name-part> <tp:taxon-name-part taxon-name-part-type="species">insularis</tp:taxon-name-part></tp:taxon-name> Flint, 1968, original designation]. —<xref ref-type="bibr" rid="B13">Holzenthal 1985</xref>:254 [revision]. —<xref ref-type="bibr" rid="B14">Holzenthal 1986</xref>:251 [larva, pupa]. —<xref ref-type="bibr" rid="B15">Holzenthal and Rázuri-Gonzales 2011</xref>:63 [key to species].</comment></tp:nomenclature-citation><!--PageBreak--></tp:nomenclature-citation-list></tp:nomenclature><ref-list><ref id="B13"><mixed-citation xmlns:xlink="http://www.w3.org/1999/xlink" xlink:type="simple">
          <person-group><name name-style="western"><surname>Holzenthal</surname><given-names>RW</given-names></name></person-group> (<year>1985</year>) <article-title>Studies in Neotropical <tp:taxon-name><tp:taxon-name-part taxon-name-part-type="family">Leptoceridae</tp:taxon-name-part></tp:taxon-name> (<tp:taxon-name><tp:taxon-name-part taxon-name-part-type="order">Trichoptera</tp:taxon-name-part></tp:taxon-name>) II: <italic><tp:taxon-name><tp:taxon-name-part taxon-name-part-type="genus">Amphoropsyche</tp:taxon-name-part></tp:taxon-name></italic>, a new genus and species of <tp:taxon-name><tp:taxon-name-part taxon-name-part-type="subfamily">Leptocerinae</tp:taxon-name-part></tp:taxon-name> from northern South America.</article-title> <source>International Journal of Entomology</source> <volume>27</volume>: <fpage>255</fpage>–<lpage>269</lpage>.</mixed-citation></ref><ref id="B14"><mixed-citation xmlns:xlink="http://www.w3.org/1999/xlink" xlink:type="simple">
          <person-group><name name-style="western"><surname>Holzenthal</surname><given-names>RW</given-names></name></person-group> (<year>1986</year>) <article-title>Studies in Neotropical <tp:taxon-name><tp:taxon-name-part taxon-name-part-type="family">Leptoceridae</tp:taxon-name-part></tp:taxon-name> (<tp:taxon-name><tp:taxon-name-part taxon-name-part-type="order">Trichoptera</tp:taxon-name-part></tp:taxon-name>), a new species of <italic><tp:taxon-name><tp:taxon-name-part taxon-name-part-type="genus">Amphoropsyche</tp:taxon-name-part></tp:taxon-name></italic>, with a redescription of the immature stages of <italic><tp:taxon-name><tp:taxon-name-part taxon-name-part-type="genus">A.</tp:taxon-name-part> <tp:taxon-name-part taxon-name-part-type="species">insularis</tp:taxon-name-part></tp:taxon-name></italic> (Flint).</article-title> <source>Annals of the Entomological Society of America</source> <volume>79</volume>: <fpage>251</fpage>–<lpage>255</lpage>. <ext-link xlink:type="simple" ext-link-type="doi" xlink:href="10.1093/aesa/79.1.251">https://doi.org/10.1093/aesa/79.1.251</ext-link></mixed-citation></ref><ref id="B15"><mixed-citation xmlns:xlink="http://www.w3.org/1999/xlink" xlink:type="simple">
          <person-group><name name-style="western"><surname>Holzenthal</surname><given-names>RW</given-names></name><name name-style="western"><surname>Rázuri-Gonzales</surname><given-names>LE</given-names></name></person-group> (<year>2011</year>) <article-title>A new species of <italic><tp:taxon-name><tp:taxon-name-part taxon-name-part-type="genus">Amphoropsyche</tp:taxon-name-part></tp:taxon-name></italic> (<tp:taxon-name><tp:taxon-name-part taxon-name-part-type="order">Trichoptera</tp:taxon-name-part></tp:taxon-name>, <tp:taxon-name><tp:taxon-name-part taxon-name-part-type="family">Leptoceridae</tp:taxon-name-part></tp:taxon-name>) from Ecuador, with a key to the species in the genus.</article-title> <source>ZooKeys</source> <volume>111</volume>: <fpage>59</fpage>–<lpage>65</lpage>. <ext-link xlink:type="simple" ext-link-type="doi" xlink:href="10.3897/zookeys.111.813">https://doi.org/10.3897/zookeys.111.813</ext-link></mixed-citation></ref></ref-list></tp:taxon-treatment>
