# Supplementary material for: A new Ecuadorian species of the rare Neotropical caddisfly genus Amphoropsyche Holzenthal (Trichoptera, Leptoceridae)
Source: Zookeys. 2016 Dec 13;(640):59–67. doi: 10.3897/zookeys.640.10344 (PMC5240366; doi:10.3897/zookeys.640.10344)
Supplement: XML Treatment for Amphoropsyche real [file zookeys.640.10344-treatment2.xml]

<!DOCTYPE tp:taxon-treatment
  PUBLIC "-//TaxonX//DTD Taxonomic Treatment Publishing DTD v0 20100105//EN" "tax-treatment-NSO.dtd">
<tp:taxon-treatment xmlns:tp="http://www.plazi.org/taxpub"><tp:treatment-meta><kwd-group><label>Taxon classification</label><kwd><named-content content-type="kingdom">Animalia</named-content></kwd><kwd><named-content content-type="order">Trichoptera</named-content></kwd><kwd><named-content content-type="family">Leptoceridae</named-content></kwd></kwd-group><mixed-citation publication-type="journal"><person-group><name><surname>Holzenthal</surname><given-names>Ralph W.</given-names></name><name><surname>Ríos-Touma</surname><given-names>Blanca</given-names></name></person-group><article-title>A new Ecuadorian species of the rare Neotropical caddisfly genus <italic><tp:taxon-name><tp:taxon-name-part taxon-name-part-type="genus">Amphoropsyche</tp:taxon-name-part></tp:taxon-name></italic> Holzenthal (<tp:taxon-name><tp:taxon-name-part taxon-name-part-type="order">Trichoptera</tp:taxon-name-part></tp:taxon-name>, <tp:taxon-name><tp:taxon-name-part taxon-name-part-type="family">Leptoceridae</tp:taxon-name-part></tp:taxon-name>)</article-title><source>Zookeys</source><day>13</day><month>12</month><year>2016</year><volume>2016</volume><issue>640</issue><fpage>59</fpage><lpage>67</lpage><pub-id pub-id-type="doi">10.3897/zookeys.640.10344</pub-id></mixed-citation></tp:treatment-meta><tp:nomenclature><tp:taxon-name>
            <tp:taxon-name-part taxon-name-part-type="genus">Amphoropsyche</tp:taxon-name-part>
            <tp:taxon-name-part taxon-name-part-type="species">real</tp:taxon-name-part>
            <object-id xmlns:xlink="http://www.w3.org/1999/xlink" content-type="zoobank" xlink:type="simple">http://zoobank.org/4D4D3E54-69B4-4E43-A8BE-3052E60F1F95</object-id>
          </tp:taxon-name><tp:taxon-authority>Holzenthal &amp; Ríos-Touma</tp:taxon-authority><tp:taxon-status xmlns:xlink="http://www.w3.org/1999/xlink" xlink:type="simple">sp. n.</tp:taxon-status><xref ref-type="fig" rid="F1">Figs 1</xref><xref ref-type="fig" rid="F2">, 2</xref></tp:nomenclature><tp:treatment-sec sec-type="diagnosis" id="SECID0EXMAE"><title>Diagnosis.</title><p>This new species is most similar to <italic><tp:taxon-name><tp:taxon-name-part taxon-name-part-type="genus">Amphoropsyche</tp:taxon-name-part> <tp:taxon-name-part taxon-name-part-type="species">napo</tp:taxon-name-part></tp:taxon-name></italic> and <italic><tp:taxon-name><tp:taxon-name-part taxon-name-part-type="genus">Amphoropsyche</tp:taxon-name-part> <tp:taxon-name-part taxon-name-part-type="species">tandayapa</tp:taxon-name-part></tp:taxon-name></italic>, from Ecuador, and the Colombian species <italic><tp:taxon-name><tp:taxon-name-part taxon-name-part-type="genus">Amphoropsyche</tp:taxon-name-part> <tp:taxon-name-part taxon-name-part-type="species">ayura</tp:taxon-name-part></tp:taxon-name></italic>, <italic><tp:taxon-name><tp:taxon-name-part taxon-name-part-type="genus">Amphoropsyche</tp:taxon-name-part> <tp:taxon-name-part taxon-name-part-type="species">cauca</tp:taxon-name-part></tp:taxon-name></italic>, <italic><tp:taxon-name><tp:taxon-name-part taxon-name-part-type="genus">Amphoropsyche</tp:taxon-name-part> <tp:taxon-name-part taxon-name-part-type="species">flinti</tp:taxon-name-part></tp:taxon-name></italic>, <italic><tp:taxon-name><tp:taxon-name-part taxon-name-part-type="genus">Amphoropsyche</tp:taxon-name-part> <tp:taxon-name-part taxon-name-part-type="species">quebrada</tp:taxon-name-part></tp:taxon-name></italic>, and <italic><tp:taxon-name><tp:taxon-name-part taxon-name-part-type="genus">Amphoropsyche</tp:taxon-name-part> <tp:taxon-name-part taxon-name-part-type="species">stellata</tp:taxon-name-part></tp:taxon-name></italic>. All of these species share tergum X bearing a mesal process and paired, lateral processes of various forms. The new species is the only one with the combination of long, spatulate mesal process and the lateral processes bearing both a prominent midlateral and a prominent subapicodorsal spinelike seta. In addition, <italic><tp:taxon-name><tp:taxon-name-part taxon-name-part-type="genus">Amphoropsyche</tp:taxon-name-part> <tp:taxon-name-part taxon-name-part-type="species">ayura</tp:taxon-name-part></tp:taxon-name></italic>, <italic><tp:taxon-name><tp:taxon-name-part taxon-name-part-type="genus">Amphoropsyche</tp:taxon-name-part> <tp:taxon-name-part taxon-name-part-type="species">napo</tp:taxon-name-part></tp:taxon-name></italic>, <italic><tp:taxon-name><tp:taxon-name-part taxon-name-part-type="genus">Amphoropsyche</tp:taxon-name-part> <tp:taxon-name-part taxon-name-part-type="species">quebrada</tp:taxon-name-part></tp:taxon-name></italic>, <italic><tp:taxon-name><tp:taxon-name-part taxon-name-part-type="genus">Amphoropsyche</tp:taxon-name-part> <tp:taxon-name-part taxon-name-part-type="species">stellata</tp:taxon-name-part></tp:taxon-name></italic>, and <italic><tp:taxon-name><tp:taxon-name-part taxon-name-part-type="genus">Amphoropsyche</tp:taxon-name-part> <tp:taxon-name-part taxon-name-part-type="species">tandayapa</tp:taxon-name-part></tp:taxon-name></italic> have prominent parameres in the phallus, lacking in <italic><tp:taxon-name><tp:taxon-name-part taxon-name-part-type="genus">Amphoropsyche</tp:taxon-name-part> <tp:taxon-name-part taxon-name-part-type="species">real</tp:taxon-name-part></tp:taxon-name></italic>, sp. n., while <italic><tp:taxon-name><tp:taxon-name-part taxon-name-part-type="genus">Amphoropsyche</tp:taxon-name-part> <tp:taxon-name-part taxon-name-part-type="species">cauca</tp:taxon-name-part></tp:taxon-name></italic>, <italic><tp:taxon-name><tp:taxon-name-part taxon-name-part-type="genus">Amphoropsyche</tp:taxon-name-part> <tp:taxon-name-part taxon-name-part-type="species">flinti</tp:taxon-name-part></tp:taxon-name></italic>, and <italic><tp:taxon-name><tp:taxon-name-part taxon-name-part-type="genus">Amphoropsyche</tp:taxon-name-part> <tp:taxon-name-part taxon-name-part-type="species">tandayapa</tp:taxon-name-part></tp:taxon-name></italic> have a baso- or mesoventral process on the inferior appendages not present in the new species.</p></tp:treatment-sec><tp:treatment-sec sec-type="description" id="SECID0E4RAE"><title>Description.</title><p>Male. Forewing length 5.0 mm. Body and legs stramineous, wings light brown, apical 1/5th light cream (specimen preserved in 80% ethyl alcohol). Genitalia as in Fig. <xref ref-type="fig" rid="F1">1A–D</xref>. Segment IX annular, sternum with anterior part not extended anteriorly (Fig. <xref ref-type="fig" rid="F1">1A</xref>). Segment X composed of a single mesal process and pair of lateral processes (Fig. <xref ref-type="fig" rid="F1">1A–B</xref>); mesal process long, spatulate, apex rounded (Fig. <xref ref-type="fig" rid="F1">1B</xref>); lateral process broadly crescent shaped, bearing large lateral spinelike seta at midlength and large subapicodorsal spinelike seta; apically lateral process with about 6-8 small, but prominent setae (Fig. <xref ref-type="fig" rid="F1">1A</xref>). Preanal appendages large, oval, fused basally but divided apically to 1/2 their lengths (apical emargination acute); with large reticulate internal gland and small subapicoventral pore (Fig. <xref ref-type="fig" rid="F1">1A–B</xref>); apically with pair of asymmetrical, membranous dorsomesal processes, left process large bulbous, right process short (Fig. <xref ref-type="fig" rid="F1">1B</xref>). [It is highly likely that this asymmetry was caused by a malformation of one or the other or both processes. These processes may be prone to developmental abnormalities.] Inferior appendage with 1st article narrow, elongate, without basoventral projection, instead base short, bulbous and at right angle to straight apical portion of 1st article when viewed ventrally, bearing 2 small spinelike setae on posterior face (Fig. <xref ref-type="fig" rid="F1">1A, C</xref>); 1st article ending in a bulbous apex, bearing subterminal tuft of closely appressed setae emerging from membranous pocket; 2nd article of inferior appendage elongate, thin, slightly curved inwards in ventral view, apex slightly truncate; 2nd article fused to 1st article at base (or articulation not apparent) (Fig. <xref ref-type="fig" rid="F1">1C</xref>). Phallic apparatus (Fig. <xref ref-type="fig" rid="F1">1D</xref>) with phallobase well developed, with sclerotized apicolateral projection on each side, bearing stout apical spine; parameres absent; endothecal membranes well developed, apparently capable of articulation at midlength [these membranes were evaginated by the clearing process]; phallotremal sclerite well developed, structure as illustrated in Fig. <xref ref-type="fig" rid="F1">1D</xref>, but difficult to discern on specimen.</p><fig id="F1" position="float" orientation="portrait"><label>Figure 1.</label><caption><p>
          <italic><tp:taxon-name><tp:taxon-name-part taxon-name-part-type="genus">Amphoropsyche</tp:taxon-name-part> <tp:taxon-name-part taxon-name-part-type="species">real</tp:taxon-name-part></tp:taxon-name></italic>, new species. Male genitalia <bold>A</bold> lateral <bold>B</bold> segments IX-X, dorsal <bold>C</bold> inferior appendages, ventral <bold>D</bold> phallus, lateral. IX = abdominal segment IX.</p></caption><graphic xmlns:xlink="http://www.w3.org/1999/xlink" xlink:href="zookeys-640-059-g001.jpg" position="float" orientation="portrait" xlink:type="simple" id="oo_114780.jpg"/></fig><p>Female. Forewing length 6.0 mm (n=2). Color and structure similar to male’s (specimens preserved in 80% ethyl alcohol). Genitalia as in Fig. <xref ref-type="fig" rid="F2">2A–D</xref>. Abdominal tergum IX + X very slightly excised apicomesally, tergum basally with small moundlike mesal protuberance; dorsomesally slightly excised along length. Appendages of <!--PageBreak-->segment X absent (or highly reduced), apparent only as slightly raised, dorsolateral setose areas. Valves posterolateral, quadrate, covered with short setae. Vulvar scale thin, narrow in lateral view, round in dorsal view with slight mesal excavation. Sternum IX laterally forming pocketlike structure in pleural region (probably receptacle for apex of male inferior appendage). Vaginal apparatus (spermathecal sclerite complex) (see Fig. <xref ref-type="fig" rid="F2">2C, D</xref>) with broad, posterior base bearing central “keyhole-shaped” structure; <!--PageBreak-->middle region to apex with narrow lightly sclerotized plates and 2 dorsal membranous rounded mounds.</p><fig id="F2" position="float" orientation="portrait"><label>Figure 2.</label><caption><p>
          <italic><tp:taxon-name><tp:taxon-name-part taxon-name-part-type="genus">Amphoropsyche</tp:taxon-name-part> <tp:taxon-name-part taxon-name-part-type="species">real</tp:taxon-name-part></tp:taxon-name></italic>, new species. Female genitalia <bold>A</bold> lateral <bold>B</bold> segments IX-X, dorsal <bold>C</bold> vaginal apparatus, lateral <bold>D</bold> vaginal apparatus, ventral. IX = abdominal segment IX, X = abdominal segment X.</p></caption><graphic xmlns:xlink="http://www.w3.org/1999/xlink" xlink:href="zookeys-640-059-g002.jpg" position="float" orientation="portrait" xlink:type="simple" id="oo_114781.jpg"/></fig><p>
            <bold>Holotype:</bold> <bold>Male.</bold> <bold>ECUADOR: Morona-Santiago:</bold> Macas, small gravel stream (Wallace/Real property), <named-content xmlns:xlink="http://www.w3.org/1999/xlink" content-type="dwc:verbatimCoordinates" xlink:type="simple"><named-content content-type="geo-json" specific-use="{&#34;type&#34;:&#34;Point&#34;,&#34;coordinates&#34;:[-78.085390,-2.202990]}" id="NCID0EGWAE" xlink:type="simple">02.20299°S, 078.08539°W</named-content></named-content>, el. 1076 m, 27.i.2015, Holzenthal, Huisman, Ríos-Touma, Amigo (UMSP000114167) (<named-content xmlns:xlink="http://www.w3.org/1999/xlink" content-type="dwc:institutional_code" xlink:type="simple">UMSP</named-content>). <bold>Paratypes:</bold> same data as holotype, 2 females (<named-content xmlns:xlink="http://www.w3.org/1999/xlink" content-type="dwc:institutional_code" xlink:type="simple">UMSP</named-content>, <named-content xmlns:xlink="http://www.w3.org/1999/xlink" content-type="dwc:institutional_code" xlink:type="simple">MECN</named-content>).</p></tp:treatment-sec><tp:treatment-sec sec-type="etymology" id="SECID0EZWAE"><title>Etymology.</title><p>Named for the family of RhoAnn Wallace and Galo Real and their children, Aster, Diem, and Luna, in recognition of their hospitality, friendship, and stewardship of the land where this species was collected.</p></tp:treatment-sec></tp:taxon-treatment>
